# Supplementary material for: Genome-Wide Identification of the FWL Gene Family in Rice Reveals Critical Roles in Abiotic Stress Response
Source: Plants (Basel). 2026 Apr 8;15(8):1146. doi: 10.3390/plants15081146 (PMC13118818; doi:10.3390/plants15081146)
Supplement: Supplementary file 1 [file plants-15-01146-s001.zip]

Archive with 3 entries (3 files):
- Supplemental Table S2.xlsx
- Supplementary Figures.pdf
- Supplemental Table S1.xlsx
