# Supplementary material for: Genome-Wide Identification of the FWL Gene Family in Rice Reveals Critical Roles in Abiotic Stress Response
Source: Plants (Basel). 2026 Apr 8;15(8):1146. doi: 10.3390/plants15081146 (PMC13118818; doi:10.3390/plants15081146)
Supplement: Supplementary file 1 [file plants-15-01146-s001.zip › Supplemental Table S2.xlsx]

## Sheet: Sheet1
Supplemental Table S2. Primer sequences used in this paper.
Primer	Sequence
OsFWL1-qPCR-FP	GCCTCTTCAACTGCTTCGAC
OsFWL1-qPCR-RP	TCGATGATCTCCGCGATCTG
OsFWL2-qPCR-FP	ATTGCCCCGATTTCCTCGTC
OsFWL2-qPCR-RP	ATTGCCCCGATTTCCTCGTC
OsFWL3-qPCR-FP	CCTCGTCCACTTGTGGTGC
OsFWL3-qPCR-RP	TGTTTGCGTGCCATCTGTTA
OsFWL4-qPCR-FP	TGACTGGTCATCCGGACTCT
OsFWL4-qPCR-RP	CCTCGACACGATCTCCGC
OsFWL5-qPCR-FP	CACCGTGAGCTCAAGAACCG
OsFWL5-qPCR-RP	TGGTGTTGGGGAGGAGTCAT
OsFWL6-qPCR-FP	ACTGCTGCGTCCACTTCTGC
OsFWL6-qPCR-RP	ATGTACTGCACGGCGGGAGC
OsFWL7-qPCR-FP	AAGCCAAGCGCCGCC
OsFWL7-qPCR-RP	GGGCACCAGCACGTCAT
OsFWL8-qPCR-FP	TACGACCCCAAGCTCGGAT
OsFWL8-qPCR-RP	TTGGGATGGAGAGTGCATGA
OsUBQ-qPCR-FP	CACCCTGGCTGACTACAACA
OsUBQ-qPCR-RP	TTCTTCTTGCGGCAGTTGAC
OsFW8-GFP-FP	CCGGGGATCCTCTAGAATGGCCAAGCCAAGCGCCG
OsFW8-GFP-FP	TGCTCACCATTCTAGATTTTGGGATGGAGAGTGCA
OsFWL8-gRNA1-FP	TAGGTCTCCATGCGCGCCCAGCACGGCCT
OsFWL8-gRNA1-RP	ATGGTCTCAATGCGCGCCCAGCACGGCCT
OsABCC1-qPCR-FP	AACAGTGGCTTATGTTCCTCAAG
OsABCC1-qPCR-RP	AACTCCTCTTTCTCCAATCTCTG
OsPCS2-qPCR-FP	CTTTGGGAAGCCATGAATACAAC
OsPCS2-qPCR-RP	TTCCAGCTTTCATCTCTGCAAC
OsLsi1-qPCR-FP	GATGTCGTCGATCGTGTCCTCTTAC
OsLsi1-qPCR-RP	CACACAAAGACGTAGCTAGTGATG
OsLsi2-qPCR-FP	ATCATCCTCCTCCTCTCCAACCT
OsLsi2-qPCR-RP	TCGCCTGCTCGCACACTATCA
OsLsi6-qPCR-FP	AGGGAGCAGCAGCAAGA
OsLsi6-qPCR-RP	AGGGAGTAGAGGGCGAAGGT
