# Supplementary material for: Genome-Wide Identification of the FWL Gene Family in Rice Reveals Critical Roles in Abiotic Stress Response
Source: Plants (Basel). 2026 Apr 8;15(8):1146. doi: 10.3390/plants15081146 (PMC13118818; doi:10.3390/plants15081146)
Supplement: Supplementary file 1 [file plants-15-01146-s001.zip › Supplemental Table S1.xlsx]

## Sheet: Sheet
Supplemental Table S1. Annotation and amino acid sequences of 44 FWL/CNR proteins identified across 4 different plant species
Gene annotation (phytozome)	abbreviation	Amino acid sequence
At1g58320	AtFWL1	MSEQEGKNEKKVTEGQWTTGLYDCLSEDISTCCFTWVCPCVAFGRIAEILDKGETSRGLAGLMVVAMSSIGCGWYYASKYRAKLRHQYALPEAPCADGAIHCFCCPCALTQEHRELKHRGLDPSLGWNIENGGLNSNTPPFVASGMDR
At5g35525	AtFWL2	MASQHLQANPHAEGEWSTGFCDCFSDCQNCCITWLCPCITFGQVADIVDRGNTSCGTAGALYVLLAAITGCGCLYSCIYRGKIRAQYNIRGDGCTDCLKHFCCELCALTQEYRELKHRGFDMSLGWAGNVEKQQNQGGVAMGAPAFQGGMSR
At1g14870	AtFWL3/PCR2	MEAQHLHAKPHAEGEWSTGFCDCFSDCKNCCITFWCPCITFGQVAEIVDRGSTSCGTAGALYALIAVVTGCACIYSCFYRGKMRAQYNIKGDDCTDCLKHFCCELCSLTQQYRELKHRGYDMSLGWAGNVERQQNQGGVAMGAPVFQGGMTR
At3g18450	AtFWL4	MGRPVGQTNQAQPSVQHTASPSNKVSHNGGIGKPANIPTGIPVNYQQTQNQWSSQLFDCMNDSENAVITLIAPCVTFGQIAEIVDEGATPCATAGLLYGALFFTGASFVYSYMFRARIRKKFGLPDAPAPDWITHLVCMPFALCQEYRELKHHGFDPILGWAGNVQQAQQQEMMTPPTGQRMMG
At1g68610	AtFWL5/PCR11	MNLSSNDQPSQGRIKAKDWSTDLCECWMDINSCCLTCWCPCVAFGRIAEVVDRGSTSCGVSGAMYMIIFMLTGYGGSSLYSCFYRTKLRAQYNLKERPCCDCCVHFCCEPCALCQEYRQLQHNRDLDLVIGWHGNMERHARLAASTPSAPPLQAPMSRLV
At3g18470	AtFWL6	MEKQWTSGLFSCMEDSETACLTCFCPCVTFGRIADISDEGRTGCGRCGVFYGLICCVVGLPCLFSCTYRTKIRSKFGLPESPTSDCVTHFFCECCALCQEHRELKTRGLDPSIGWSGNMQRTMAPPMSQQMMG
At1g14880	AtFWL7/PCR1	MEAQLHAKPHAQGEWSTGFCDCFSDCRNCCITLCCPCITFGQVAEIVDRGSKSCCAAGALYMLIDLITSCGRMYACFYSGKMRAQYNIKGDGCTDCLKHFCCNLCALTQQYRELKHRGFDMSLGWAGNAEKQQNQGGVAMGAPAFQGGMTR
At1g49030	AtFWL8	MGRPDQTPSPRMNNNFNPVFHAQSEQPVDEKRVLQAEQIYPNNGGVVNQPNQVPMRPGPPTYINQSATFNQPYGVSMAGPVHTQPSNWTSGLFDCMNDGENALITCCFPFVTFGQIAEVIDEGATSCGTAGMLYGLICCLFAIPCVYTCTFRTKLRSKYGLPDAPAPDWITHCFCEYCALCQEYRELKNRGLDPSIGWIGNVQKQRMGQQQEMMAPPMGQRMMG
At3g18460	AtFWL9	MGRPGSQPNEAQPPPVQVQPTVNRDNQVHSQNGAIGQANIQTGRPVNNQTQNLWSSDLFDCMNDSENAVITCLAPCVTLGQIAEIVDEGATPCATGGLLYGMIFFIGVPFVYSCMFRAKMRNKYGLPDAPAPDWITHLFCEHCALCQEYRELKHRGFDPNIGWAGNVQAQQPVMSPPTGQRMMG
At1g52200	AtFWL10	MGRVTTPSEEDSNNGLPVQQPGTPNQRTRVPVSQFAPPNYQQANVNLSVGRPWSTGLFDCQADQANAVLTTIVPCVTFGQIAEVMDEGEMTCPLGTFMYLLMMPALCSHWVMGSKYREKMRRKFNLVEAPYSDCASHVLCPCCSLCQEYRELKIRNLDPSLGWNGILAQGQGQYEREAPSFAPTNQYMSK
At2g40935	AtFWL11	MKEKKGHYVPPSYIPLTQSDADTEVETTTPNLEIAVSESTKDDPRQWSSGICACFDDMQSCCVGLFCPCYIFGKNAELLGSGTFAGPCLTHCISWALVNTICCFATNGALLGLPGCFVSCYACGYRKSLRAKYNLQEAPCGDFVTHFFCHLCAICQEYREIREQSSGSYPLDMKMAITNAPLAQTMESAN
At1g68630	AtFWL12	MYGNGPVFKAEGTSFRDQPYAEQLPQGLWTTGLCDCHEDAHICVQTAIMPCVSFAQNVEIVNRGTIPCMNAGLIHLALGFIGCSWLYAFPNRSRLREHFALPEEPCRDFLVHLFCTPCAICQESRELKNRGADPSIGWLSNVEKWSREKVTPPIVVPGMIR
Glyma.09g187000	GmFWL1	MDTGEGKSAQAPNINAPPTGQWTTGLFDCFDDTGICCSTWLCPQCIFGPNAEIIDQGRTSSRSATYIFCGLSLVGWAFLYSFKFRSKLRALYNLPEEPCGDLCVHYCCLVFAISQERRELKNRGLDTSVGWKGNEFAMRKANLVPPPVVPAMTR
Glyma.02g175800	GmFWL2	MYPTVDEHEEVYAAHHRHPGYVLPVVVPPNYGPPQIPSYAPPYINNSVSVRGPVIRTQRWSTGLCRSTDDPGNCLVTCFYPCVTFGLIAEIVDKGNTTCTCAGAIYGTLLALSGLACLCSYYYRSKLRVQYDLPEAPCMDCLVHFCCETCALCQEYRELKNHGFDLSIGNAVQKCLEIF
Glyma.08g043500	GmFWL3	MLEQQGSDPTKPAAAATGFPATTEASSYAPVAPPQSKPTVDWSTGLCDCFSDCGNCCITWWCPCVTFGRVAEIVDRGSTSCGA SGALYTLVCCGWPYSCFYRSKMRRQYGLKGNCCTDCLLHCCCESCALCQEYRELKQRGFDMIIGWHGNVEQRIQEVAMTAATPPSVEKGMSR
Glyma.05g236200	GmFWL4	MYEAASSDPRKPSAPATGFPVSYSTSTTEAEVYSYSYGPVVVPVPPPHPKPIVEWSTGLCDCFSDWGNSCMTFWCPCVTFGRVAEIVDRGSPSCGASGALYTMICCLIGCGWIYSCFYRTKMRRQYMLKESPCWDCLTHCCCEPCALCQEYRELENRGFDMVIGWQGNVQGGNQGVAMVPMAPAAVEPMTR
Glyma.05g236300	GmFWL5	MYQQQGSDPTKQSPATGFPVSYSNSTTYSTNEASYAPVPPPQPKPLVNWSTGLCDCFSECGNCCMTCWCPCVTFGRVAEIVDKGSTSCGASGALYTLICCVIGCGCLYSCFYRPKMRRQYGLKGNGCSDCLIHCFCEPCALCQEYRELQHRGFDMIIGWHGNVEQRSRGVAMTATTAPSVENGMSR
Glyma.07g185200	GmFWL6	MSEKAALGSWSSGLCGCFSDCSSCCLTFWCPCASFGRIGEIVDKGTTSCCLHGSLFCLLGGFSYLAGIYACMYRTKIRRQYGIEGHQCADFLLSCFCSACTLCQEYRELQARGFDVSAECIYRLERECPNAHEWRDGGSGSERWHEPLGQACLSFAPPA
Glyma.01g084000	GmFWL7	MASNPETYKPYGKQPVKGQWTTGLYDCWDDPSHCCFTWFCPCITFGQIAEIVDGGTISKNAACCIYVDSHGTKWLYGATYRSKLRRLFSLSQEPYSDPFLHGCCCICALTQEYKELKNRGIDPSIGWEGNVEKWKREGVDPPIVPTMSR
Glyma.15g016800	GmFWL8	MQGIEDQKIQQNEPVGSIAPRYEADRIQQIGNPWSTGLFDCHENQTNAVMTAFFPCVTFGQIAEVQDGGELSCHLGSFIYLLMMPALCSQWIMGSKYRTKLRKRYNLVEAPYTDIVSHIFCPCCSLCQEFRELKIRGLDPALGWNGILAQQQSDQTLKNPPLNQVMSK
Glyma.02g133200	GmFWL9	MLKKEHVDEHEEVYAAHHRHPGYVLPVVVPPNYGTPQIPSYAPPYISTSVSVRGPVIRTNRWSTNLCHCTEDPGNCLVTCFCPCVTFGLIAEIVDKGNTTCTYAGAIYGTLLALSGLSCLYSCYYRSKLRAQYDLPEAPCMDCLVHFCCETCALCQEYRELKNRGFDLSIGWEANMERQRQGAIVSPVMSQSMTR
Glyma.01g230400	GmFWL10	MKNQHGYVPPAYIPLGQSDSEAVDVSLLSTNGSNQMQAQWSSGICACCDDMQSCCIGCLCPCFLFGKNAEFLGSGTFLGSCVTHFILWSVVNTACCLLTDGLFWGLPGCLVSCYACGYRKALRSKYNLPEAPCGDFVTHFCCHPCAICQEYREIRERSGDCEATDLKLAVVAAPPIQTMQSDSKQ
Glyma.07g041300	GmFWL11	AEIVDKGSTSCGASGALYTLICCVVGCGWLYSCFYRSKMRQQYGLKGNGCTDCLLHCCCESCTLSQEYRELKQRGFDMIIGWHGNVEQRSRK
Glyma.07g211800	GmFWL12	MYPTVDEHDEVYAAHHRHPGYVLPVVVPPNYGPPQIPSYAPPYISNSVSVRGPVIRTQRWSTGLCRCTDDPGNCLVTCFCPCVTFGLIAEIVDKGNTTCTCAGAIYGTLLALSGLACLYSCYYRSKLRVQYDLPEAPCMDCLVHFCCETCALCQEYRELKNRGFDLSIGWEANMERQRQGAIVSPVMSQSMTR
Glyma.13g356800	GmFWL13	MQATEDQKIQQNEPIGLIAPSYEADTIPQIGNPWSTGLFDCHENQTNDGSLMGQSSIAEVQDGGELSCHLGSFIYLLMMPACALNGLWGQSTG
Glyma.10g183400	GmFWL14	MLGGRSFPPKWSAKFCDCGEDPKTCLITCCLPCVTFGQIAEIVDEGRSSCFGQGAYGLLMLVTCHWLYSCLYREKLRSKFGLPAEPCCDCCVNFCCEACALCQEHAELKARGFDPSKGWIGPPNAPPRMPPSMSR
Glyma.11g013300	GmFWL15	MKNQHGYVPPAYIPLGPSDSEAVDVSLLQRSSTNGSNQMQAQWSSGICACCDDMQSCCIGCLCPCFLFGKNADFLGSGTFLGSCVTHFILWSVVNTACCLLTDGLFWGLPGCLVSCYACGYRKALRSKYNLPEAPCGDFVTHFCCHPCAICQEYREIRERSGDCEATDLKLAVVTAPPIQTMHSDSKQ
GRMZM2G325477_T02	ZmFWL1/CNR10	MAGDGECSSMHEQSFRWPSDQVDRSRSLTRAAALTKKTRPAARPPGWWANSRRALGIGRDDQANPNATAATAQHSTAQHVGMYPPKASGDPAAGAAPVTGFPVGGPAASSQWSSGLLDCFDDCGLCCLTCWCPCITFGRVAEIVDRGATSCGTAGALYAVLAYFTGCQWIYSCTYRAKMRAQLGLPETPCCDCLVHFCCEPCALCQQYKELKARGFDPVLGWDRNATMLPPSAQGMGR
GRMZM2G053387	ZmFWL2/CNR3	MYPATTPYETASGVGVAPVAGLFPVAGEAREWSSRLLDCFDDFDICCMTFWCPCITFGRTAEIVDHGMTSCGTSAALFALIQWLSGSQCTWAFSCTYRTRLRAQHGLPEAPCADFLVHLCCLHCALCQEYRELKARGYEPVLGWENAQRAAAGVAMCPPASQGMGR
GRMZM2G023081	ZmFWL3/CNR9	MYPAKPAASSSQPAAEMAQPVVGIPISSPGAVAVGPVVGKWSSGLCACSDDCGLCCLTCWCPCITFGRIAEIVDRGATSCGVAGTIYTLLACFTGCHWIYSCTYRSRMRAQLGLPEACCCDCCVHFCCEPCALSQQYRELKARGFDPDLGWDVNAQKAAAAAAMYPPPAEGMMIR
GRMZM2G325477_T01	ZmFWL4/CNR10	MSMHDSIPGCLTCWCPCITFGRVAEIVDRGATSCGTAGALYAVLAYFTGCQWIYSCTYRAKMRAQLGLPETPCCDCLVHFCCEPCALCQQYKELKARGFDPVLGWDRNATMLPPSAQGMGR
GRMZM2G119755	ZmFWL5/CNR7	MYPAKPTVATASEPVTGMAAPPVTGIPISSPGPAVAASQWSSGLCACFDDCGLCCMTCWCPCVTFGRIAEVVDRGATSCAAAGAIYTLLACFTGFQCHWIYSCTYRSKMRAQLGLPDVGCCDCCVHFCCEPCALCQQYRELRARGLDPALGWDVNAQKAANNNAGAGMTMYPPTAQGMGR
GRMZM2G015941	ZmFWL6/CNR1	MYPSAPPDAYNKFSAGAPPTAPPPPAAYQQQQHGANMDTSRPGGGLRKWSTGLFHCMDDPGNCLITCLCPCVTFGQVADIVDKGTCPCIASGLVYGLICASTGMGCLYSCLYRSKLRAEYDLDEGECPDILVHCCCEHLALCQEYRELKNRGFDLGIGWEANMDRQRRGVAGGGAVMGAPPAIPLGMIR
GRMZM2G151230	ZmFWL7/CNR2	MYPKAADEGAQPLATGIPFSGGGGYYQAGGAMAAAFAVQAQAPVAAWSTGLCNCFDDCHNCCVTCVCPCITFGQTAEIIDRGSTSCGTSGALYALVMLLTGCQCVYSCFYRAKMRAQYGLQVSPCSDCCVHCCCQCCALCQEYRELKKRGFDMSIGWHANMERQGRAAAAVPPHMHPGMTR
GRMZM5G892035	ZmFWL8/CNR5	MAGKGSYVPPQYIPLYSLDTEEDRVPAVEENHATRPKLNQDPTQWSSGICACFDDPQSCCIGAICPCFLFGKNAQFLGSGTLAGSCTTHCMLWGLLTSLCCVFTGGLVLAVPGSAVACYACGYRSALRTKYNLPEAPCGDLTTHLFCHLCAICQEYREIRERTGSGSSPAPNVTPPPVQTMDEL
LOC_Os02g36940	OsFWL1	MYSKPEDVGGGVTTAFAMQGKVPLAAWSTGLFNCFDDCGNCCVTCLCPCITFGQIAEIIDRGSSSCGTSGALYALVMLLTGCNCVYSCFYRAKMRSQYGLQEKPCADCPVHFFCEPCALSQEYRELKKRGFDMNLGWHANMERQGHKPAMTMPPHMFPGMTR
LOC_Os02g52550	OsFWL2/CNR1	MYPSAPPDAYNKYSAGAPPTAPPPATYQLPTMNTPRTGGGLTRWSTGLFHCMDDPGNCLITCVCPCITFGQVADIVDKGTCPCLASGTAYALLCASGMGCLYSCFYRSKMRAQFDLDEGDCPDFLVHFCCEYCALCQEYRELKNRGFDLGIGWAANVDRQRRGVTGASVMGAPGVPVGMMR
LOC_Os02g36950	OsFWL3	MQDQAAPVPWSTDLFDCFDDSSNCFMTWLCPCITFGQIAEIVDRGSSSCGTSGSLYALVFLVTGCSCIYSCIYRSKLRSQYGLQETPCPDCLVHLWCEPCALCQEYRELKKRGFDMSLGNRKFNRWHANMEKQGQNPAATMAPEMYPGMTR
LOC_Os03g61440	OsFWL4	MARPQHNDWSSGLFACFNDCEVCCLTTVCPCITFGRSAEIVSRGERTCCAAGVMCVLLGFFAHCHCLYSCCYRGKMRDSFHLPEDPCCDCCVHALCLQCALCQEYRHLKSLGYKPSLGWLGNNQHVPPKHNPPMRR
LOC_Os10g02300	OsFWL5/PCR1	MYPPDPSKSGESSAAAPEPVTGIPVGMFYPAPPMERVVSCRMAPAAGGAWTTALCDCADDCNTCCMACWCPCIPVGQIAEIVDRGSSSCALNAVLYCLVFHVSAGMCQWVYSCAYRARLRAAYDLPETPCSDCLVTFCCQTCSIAQMHRELKNRGHDPNLGWEVNSRRTMMTPPQHQAMEGMTTPS
LOC_Os03g61470	OsFWL6/CNR10	MAKPSAAPVTGVPVGSAAWSTGLCDCFDDCGLCCLTCWCPCITFGRVAEMVDRGSTSCGTGGALYGLLCAFTGCQWIYSCTYRGKMRTQYGLAEAGCADCCVHFCCEPCALCQEYRELVARGYDPKLGWHLNADRAAAAGAAPAVQYMGR
LOC_Os03g61500	OsFWL7	MAKPSAAAWSTGLLDCFDDCGLCCMTCWCPCITFGRVAEMVDRGSTSCGTSGALYALLATVTGCQFVYSCVYRGKMRAQYGLGDDAACADCCVHFWCNKCALCQEYRELVARGYDPKLGWDLNVQRGAAAAAAPAVQHMGR
LOC_Os03g61480	OsFWL8	MAKPSAGAVTGVPIGSAAWSTGLCDCFDDCGLCCTTCWCPCITFGRVAEIVDRGSTSFGTGGALYALLCAFTGFQWMYLHLPRQDARPARPRRRRLRRLLRPLLLRVLRAVPGVPRARRPRLRPQARMAPQRRARRRCRRRRRRGTGRAAHGPLEKASLHALSIPK
LOC_Os01g16210	OsFWL9	MIHRAVCYSLTCDSLISEGKIKGFIGATCPCFLFGRNAQFLGSGTLAGSCTTHCMLWGLLTSLCCVFTGGLVLAVPGSAVACYACGYRQALRAKYNLPEAPCGDLTTHLFCHLCAICQEYREIRERTDSGSSAPTVTPPAIQTMDEP
